# Supplementary material for: Delineation of plant caleosin residues critical for functional divergence, positive selection and coevolution
Source: BMC Evol Biol. 2014 Jun 9;14:124. doi: 10.1186/1471-2148-14-124 (PMC4057654; doi:10.1186/1471-2148-14-124)
Supplement: Additional file 2 — Caleosin gene family in fifteen species. [file 1471-2148-14-124-S2.xls]

## Sheet: Additional file 1
	Additional file 1
	Cleosin family genes in 15 representative plants.
	Lineage	Organism	Gene Name	Gene ID	A.A	Introns	subfamily
	Algae	Chlamydomonas reinhardtii	CrClo1	Cre01.g029600	492	5
			CrClo2	Cre06.g272650	215	5
			CrClo3	Cre06.g287000	378	11	5
		Volvox carteri	VcClo1	Vocar20013428m	241	6	5
	Mosses	Physcomitrella patens	PpClo1	Pp1s56_196V6	308	2	5
			PpClo2	Pp1s77_124V6	300	4	5
			PpClo3	Pp1s210_68V6	237	5	5
	Lycophytes	Selaginella moellendorffii	SmClo1	Sm167445	237	5
	Monocots	Brachypodium distachyon	BdClo1	Bradi1g44200	225	4	1
			BdClo2	Bradi1g44207	221	5	1
			BdClo3	Bradi1g69571	233	5	2
			BdClo4	Bradi1g70390	218	5	1
			BdClo5	Bradi1g70400	182	4	1
			BdClo6	Bradi3g56810	173	4	1
			BdClo7	Bradi3g56820	217	5	1
			BdClo8	Bradi5g15410	298	5	4
			BdClo9	Bradi5g15427	232	5	4
		Oryza sativa	OsClo1	Os02t0734400	216	5	1
			OsClo2	Os02t0734500	168	4	1
			OsClo3	Os03t0222600	271	6	2
			OsClo4	Os04t0510900	285	5	4
			OsClo5	Os04t0511200	244	5	4
			OsClo6	Os06t0254300	225	5	1
			OsClo7	Os06t0254600	225	5	1
			OsClo8	Os06t0254700	242	4	1
		Setaria italica	SiClo1	Si007077m	272	4	1
			SiClo2	Si007079m	272	5	1
			SiClo3	Si007300m	205	5	1
			SiClo4	Si010688m	304	5	4
			SiClo5	Si017829m	317	6	1
			SiClo6	Si019785m	217	5	1
			SiClo7	Si036584m	252	6	2
		Zea mays	ZmClo1	GRMZM2G040121	235	5	2
			ZmClo2	GRMZM2G062717	222	5	1
			ZmClo3	GRMZM2G063220	226	5	1
			ZmClo4	GRMZM2G063693	216	5	1
			ZmClo5	GRMZM2G075456	217	5	1
			ZmClo6	GRMZM2G090505	226	5	1
			ZmClo7	GRMZM2G090609	232	5	1
			ZmClo8	GRMZM2G139797	313	5	4
			ZmClo9	GRMZM2G164308	232	4	1
			ZmClo10	GRMZM2G342685	243	5	2
		Sorghum bicolor	SbClo1	Sb01g042490	274	6	2
			SbClo2	Sb01g042500	232	5	2
			SbClo3	Sb04g028730	222	5	1
			SbClo4	Sb04g028740	229	5	1
			SbClo5	Sb06g022280	307	5	4
			SbClo6	Sb10g009140	228	5	1
			SbClo7	Sb10g009150	219	5	1
			SbClo8	Sb10g009160	213	5	1
			SbClo9	Sb10g009170	213	5	1
	Dicots	Arabidopsis thaliana	AtClo1	At4g26740	245	5	4
			AtClo2	At5g55240	243	5	4
			AtClo3	At2g33380	236	5	4
			AtClo4	At1g70670	195	5	3
			AtClo5	At1g70680	192	5	3
			AtClo6	At5g29560	220	5	4
			AtClo7	At1g23250	205	5	3
			AtClo8	At1g23240	210	5	3
		Citrus x sinensis	CxsClo1	orange1.1g032767m	134	3	3
			CxsClo2	orange1.1g042070m	126	4	4
			CxsClo3	orange1.1g043673m	252	5	4
		Cucumis sativus	CsClo1	Cucsa.029890	198	4	3
			CsClo2	Cucsa.178330	239	5	4
		Brassica rapa	BrClo1	Bra002921	174	4	4
			BrClo2	Bra003948	192	5	3
			BrClo3	Bra005501	239	5	4
			BrClo4	Bra007934	192	5	3
			BrClo5	Bra012369	203	5	3
			BrClo6	Bra016195	192	5	3
			BrClo7	Bra020623	238	5	4
			BrClo8	Bra021847	239	5	4
			BrClo9	Bra022936	239	5	4
			BrClo10	Bra026407	245	5	4
		Glycine max	GmClo1	Glyma03g41030	240	5	4
			GmClo2	Glyma09g22310	204	5	3
			GmClo3	Glyma09g22330	201	5	3
			GmClo4	Glyma09g22580	202	5	3
			GmClo5	Glyma10g33350	232	5	4
			GmClo6	Glyma19g43680	240	5	4
			GmClo7	Glyma20g34300	228	6	4
		Populus trichocarpa	PtClo1	POPTR_0008S13330	199	5	3
			PtClo2	POPTR_0010S07710	239	5	4
			PtClo3	POPTR_0010S11820	199	5	3
	Data sources:
	Algae: Chlamydomonas reinhardtii (Phytozome, http://www.phytozome.org)
	Volvox carteri (Phytozome, http://www.phytozome.org)
	Moss: Physcomitrella patens (JGI, http://genome.jgi-psf.org/Phypa1_1/Phypa1_1.home.html)
	Lycophyte: Selaginella moellendorffii (JGI, http://genome.jgi-psf.org/Selmo1/Selmo1.home.html)
	Monocots: Brachypodium distachyon (Brachypodium, http://www.brachypodium.org)
	Oryza sativa (Rapdb, http://rapdb.dna.affrc.go.jp/)
	Zea mays (Maizesequence, http://www.maizesequence.org)
	Sorghum bicolor (JGI, http://genome.jgi-psf.org)
	Dicots: Arabidopsis thaliana (TAIR, http://www.arabidopsis.org/)
	Citrus sinensis (Phytozome, http://www.phytozome.org)
	Cucumis sativus (JGI, http://genome.jgi-psf.org/)
	Brassica rapa (http://brassicadb.org/brad/)
	Glycine max (JGI, http://genome.jgi-psf.org/soybean)
	Populus trichocarpa (JGI, http://genome.jgi-psf.org/soybean)
